# Supplementary material for: How Do We Address and Treat the Trauma of a 16-Year-Old Girl, Unaccompanied Minor, and Her Rape-Born Son? A Case Report
Source: Healthcare (Basel). 2022 Oct 15;10(10):2036. doi: 10.3390/healthcare10102036 (PMC9602657; doi:10.3390/healthcare10102036)
Supplement: Supplementary file 1 [file healthcare-10-02036-s001.zip]

Archive with 1 entries (1 files):
- healthcare-1952353-supplementary.pdf
